# Supplementary material for: Structural characterization of a soil viral auxiliary metabolic gene product – a functional chitosanase
Source: Nat Commun. 2022 Sep 19;13:5485. doi: 10.1038/s41467-022-32993-8 (PMC9485262; doi:10.1038/s41467-022-32993-8)
Supplement: Supplementary file 6 — Source Data [file 41467_2022_32993_MOESM6_ESM.xlsx]

## Sheet: Fig2a
pH	2.5 h	4.5 h	8.3 h	25 h
4.3	0.181	0.272	0.344	0.451
4.3	0.185	0.261	0.331	0.414
4.3	0.18	0.255	0.326	0.416
5.1	0.289	0.414	0.506	0.605
5.1	0.28	0.377	0.441	0.498
5.1	0.317	0.415	0.476	0.536
6.5	0.086	0.134	0.161	0.203
6.5	0.081	0.125	0.154	0.188
6.5	0.087	0.131	0.157	0.187

## Sheet: Fig2c
Sample	pH	Replicate	2.3 h	4.3 h	9.8 h	25.3 h
D148N	5.1	1	0.02	0.033	0.053	0.11
D148N	5.1	2	0.02	0.029	0.052	0.11
D148N	5.1	3	0.025	0.031	0.051	0.106
E157Q	5.1	1	0.013	0.015	0.014	0.027
E157Q	5.1	2	0.014	0.016	0.016	0.026
E157Q	5.1	3	0.013	0.011	0.011	0.025
